# Supplementary material for: Tumor cell sensitivity to vemurafenib can be predicted from protein expression in a BRAF-V600E basket trial setting
Source: BMC Cancer. 2019 Oct 31;19:1025. doi: 10.1186/s12885-019-6175-2 (PMC6822426; doi:10.1186/s12885-019-6175-2)
Supplement: Supplementary file 3 — Additional file 3: Table S3. Binomial test results for comparison of predictive models versus O-PLS. [file 12885_2019_6175_MOESM3_ESM.xls]

## Sheet: Sheet1
Set	Cell Line	Cancer Type	IC50 AUC
Training	HT-29	Colon	4.47e-11
	SW-982	Soft Tissue	7.36e-11
	MDA-MB-361	Breast	0.0042615
	MDST8	Colon	0.0140339
	ES-2	Ovary	0.0794941
	LS411N	Colon	0.146935
	SK-MEL-31	Skin	0.158938
	SK-MEL-5	Skin	0.166411
	SW-1417	Colon	0.33018
	SK-MEL-28	Skin	0.35365
	SK-MEL-3	Skin	0.356215
	A2058	Skin	0.368676
	COLO-741	Skin	0.385938
	UACC-257	Skin	0.561703
	SK-MEL-1	Skin	0.623665
	UACC-62	Skin	0.692673
	COLO-829	Skin	0.702865
	MALME-3M	Skin	0.818605
	WM-115	Skin	0.907514
	DU-4475	Breast	0.978523
Testing	SK-HEP-1	Liver	0.180432
	A375	Skin	0.194235
	G-361	Skin	0.233331
	COLO-205	Colon	0.29983
	A673	Bone	0.367014
	SK-MEL-24	Skin	0.701256
