# Supplementary material for: Tumor cell sensitivity to vemurafenib can be predicted from protein expression in a BRAF-V600E basket trial setting
Source: BMC Cancer. 2019 Oct 31;19:1025. doi: 10.1186/s12885-019-6175-2 (PMC6822426; doi:10.1186/s12885-019-6175-2)
Supplement: Supplementary file 4 — Additional file 4: Table S4. Prediction results from RNA-seq- built O-PLS models. [file 12885_2019_6175_MOESM4_ESM.xls]

## Sheet: Sheet1
Model	Cell Line	Observed IC50 AUC	Average Predicted IC50 AUC	RMSE Test Set (all)	RMSE Test Set (melanoma)	RMSE Test Set (non-melanoma)
SVR Linear Kernel	SK-HEP-1	0.180432	0.16	0.232663	0.284716	0.164928
	A375	0.194235	0.42
	G-361	0.233331	0.41
	COLO-205	0.29983	0.05
	A673	0.367014	0.23
	SK-MEL-24	0.701256	0.3
SVR Quadratic Kernel	SK-HEP-1	0.180432	0.15	0.165167	0.16995	0.160242
	A375	0.194235	0.38
	G-361	0.233331	0.32
	COLO-205	0.29983	0.05
	A673	0.367014	0.25
	SK-MEL-24	0.701256	0.49
LASSO	SK-HEP-1	0.180432	0.188216	0.204884	0.285472	0.0496076
	A375	0.194235	0.531378
	G-361	0.233331	0.508247
	COLO-205	0.29983	0.226208
	A673	0.367014	0.323399
	SK-MEL-24	0.701256	0.466226
Random Forest	SK-HEP-1	0.180432	0.262	0.16812	0.229632	0.0616231
	A375	0.194235	0.451
	G-361	0.233331	0.48
	COLO-205	0.29983	0.231
	A673	0.367014	0.368
	SK-MEL-24	0.701256	0.524
O-PLS RPPA	SK-HEP-1	0.180432	0.115477	0.0900364	0.0894949	0.0905746
	A375	0.194235	0.299579
	G-361	0.233331	0.266737
	COLO-205	0.29983	0.20469
	A673	0.367014	0.260517
	SK-MEL-24	0.701256	0.59256
O-PLS RNAseq Subset	SK-HEP-1	0.180432	0.186414	0.187133	0.263609	0.023406
	A375	0.194235	0.352096
	G-361	0.233331	0.428047
	COLO-205	0.29983	0.26748
	A673	0.367014	0.343324
	SK-MEL-24	0.701256	0.319635
O-PLS MAPK Signature	SK-HEP-1	0.180432	-0.0592136	0.327605	0.276168	0.371997
	A375	0.194235	0.647139
	G-361	0.233331	0.311125
	COLO-205	0.29983	0.208186
	A673	0.367014	-0.224016
	SK-MEL-24	0.701256	0.56847
