# Supplementary material for: Tumor cell sensitivity to vemurafenib can be predicted from protein expression in a BRAF-V600E basket trial setting
Source: BMC Cancer. 2019 Oct 31;19:1025. doi: 10.1186/s12885-019-6175-2 (PMC6822426; doi:10.1186/s12885-019-6175-2)
Supplement: Supplementary file 5 — Additional file 5: Table S5. Comparison of correlation coefficients of protein/phosphoprotein/gene groups with vemurafenib IC50 AUC. [file 12885_2019_6175_MOESM5_ESM.xls]

## Sheet: Sheet1
Model Comparison with O-PLS	Binomial test p-value (O-PLS wins)
Random Forest	p < 0.0001
SMOreg Linear Kernel	p < 0.0001
SMOreg Quadratic Kernel	p < 0.0001
LASSO	p < 0.0001
O-PLS MAPK Signature	p < 0.0001
