# Supplementary material for: Tumor cell sensitivity to vemurafenib can be predicted from protein expression in a BRAF-V600E basket trial setting
Source: BMC Cancer. 2019 Oct 31;19:1025. doi: 10.1186/s12885-019-6175-2 (PMC6822426; doi:10.1186/s12885-019-6175-2)
Supplement: Supplementary file 6 — Additional file 6: Table S6. Prediction results from total protein-only and phosphoprotein-only built O-PLS models. [file 12885_2019_6175_MOESM6_ESM.xls]

## Sheet: Sheet1
Model	Cell Line	Observed IC50 AUC	Average Predicted IC50 AUC	RMSE Test Set (all)	RMSE Test Set (melanoma)	RMSE Test Set (non-melanoma)
RNA-seq	SK-HEP-1	0.18	0.19	0.187	0.264	0.023
Subset	A375	0.19	0.35
	G-361	0.23	0.42
	COLO-205	0.3	0.27
	A673	0.37	0.34
	SK-MEL-24	0.7	0.32
RNA-seq	SK-HEP-1	0.18	-0.06	0.328	0.276	0.372
MAPK	A375	0.19	0.65
Signature	G-361	0.23	0.31
	COLO-205	0.3	0.21
	A673	0.37	-0.22
	SK-MEL-24	0.7	0.57
