# Supplementary material for: Tumor cell sensitivity to vemurafenib can be predicted from protein expression in a BRAF-V600E basket trial setting
Source: BMC Cancer. 2019 Oct 31;19:1025. doi: 10.1186/s12885-019-6175-2 (PMC6822426; doi:10.1186/s12885-019-6175-2)
Supplement: Supplementary file 7 — Additional file 7: Table S7. Loewes additivity model values. [file 12885_2019_6175_MOESM7_ESM.xls]

## Sheet: Sheet1
Phosphoprotein	R2	Total Protein	R2	Gene	R2
MAPK T202/Y204	0.3642	ERK2	3.331 E-05	MAPK1	0.0413
MEK1 S217/S221	0.27	MEK1	0.0951	MAP2K1	0.1262
BAD S112	0.3089	N/A		BAD	0.0064
PKC pan-beta II S660	0.2224	N/A		PRKCB	0.0159
NDRG1 T346	0.2827	N/A		NDRG1	0.2672
HER3 Y1289	0.2553	HER3	0.1204	ERBB3	0.0525
Tuberin T1462	0.2198	Tuberin	0.068	TSC2	0.0214
PKC delta S664	0.1054	N/A		PRKCD	0.0469
Yb-1 S102	0.119	Yb-1	0.0491	YBX1	N/A
YAP S127	0.1091	YAP	0.0763	YAP1	0.1068
GSK3 S9	0.1573	GSK3-alpha-beta	0.0533	GSK3A	0.0012
GSK3-alpha-beta S21/S9	0.1704			GSK3B	0.0247
Myosin IIa S1943	0.0641	N/A		MYH9	0.0645
c-Met Y1235	0.0871	c-Met	0.1097	MET	0.2115
B-Raf S445	0.1081	B-Raf	0.0663	BRAF	0.0299
p38 T180/Y182	0.0935	p38 MAPK	0.0123	MAPK14	0.046
		p38 alpha MAPK	0.0009
Shc Y317	0.0749	N/A		SHC1	0.2378
C-Raf S338	0.0634	C-Raf	0.101	RAF1	4e-05
Rb S807/S811	0.0541	Rb	0.0777	RB1	0.2669
