# Supplementary material for: Tumor cell sensitivity to vemurafenib can be predicted from protein expression in a BRAF-V600E basket trial setting
Source: BMC Cancer. 2019 Oct 31;19:1025. doi: 10.1186/s12885-019-6175-2 (PMC6822426; doi:10.1186/s12885-019-6175-2)
Supplement: Supplementary file 8 — Additional file 8: Figure S1. Prediction comparisons between O-PLS models built from total or phosphoprotein- only expression. [file 12885_2019_6175_MOESM8_ESM.xls]

## Sheet: Sheet1
Model	Cell Line	Observed IC50 AUC	Average Predicted IC50 AUC	RMSE Test Set (all)	RMSE Test Set (melanoma)	RMSE Test Set (non-melanoma)
Total Protein	SK-HEP-1	0.18	0.1	0.113	0.047	0.153
	A375	0.19	0.22
	G-361	0.23	0.27
	COLO-205	0.3	0.09
	A673	0.37	0.22
	SK-MEL-24	0.7	0.63
Phosphoprotein	SK-HEP-1	0.18	0.44	0.374	0.441	0.293
	A375	0.19	0.48
	G-361	0.23	0.42
	COLO-205	0.3	0.36
	A673	0.37	0.41
	SK-MEL-24	0.7	0.53
