# Supplementary material for: Tumor cell sensitivity to vemurafenib can be predicted from protein expression in a BRAF-V600E basket trial setting
Source: BMC Cancer. 2019 Oct 31;19:1025. doi: 10.1186/s12885-019-6175-2 (PMC6822426; doi:10.1186/s12885-019-6175-2)
Supplement: Supplementary file 9 — Additional file 9: Figure S2. Resistant cell lines correlate with activation of ErbB/PI3K pathway. [file 12885_2019_6175_MOESM9_ESM.xls]

## Sheet: Sheet1
Cell Line	Monotherapy IC50 (nM) (X1LOEWE, X2LOEWE)	Dual Therapy IC50 (nM) (x1, x2)
MD-AMB-361	Vemurafenib: 6.047e18	Vemurafenib: 437	0.58
	Dacomitinib: 1513	Dacomitinib: 874
LS411N	Vemurafenib: 6820	Vemurafenib: 744	0.32
	Dacomitinib: 7180	Dacomitinib: 1487
A375	Vemurafenib: 38	Vemurafenib: 22	0.6
	Dacomitinib: 1926	Dacomitinib: 44
